# Supplementary material for: Committed sea-level rise under the Paris Agreement and the legacy of delayed mitigation action
Source: Nat Commun. 2018 Feb 20;9:601. doi: 10.1038/s41467-018-02985-8 (PMC5820313; doi:10.1038/s41467-018-02985-8)
Supplement: Supplementary file 4 — Supplementary Data 1 [file 41467_2018_2985_MOESM4_ESM.txt]

# Supplementary Data 1 | Fossil CO 2 emissions, total GHG emissions in GtC CO 2 equivalent
# and total GHG emissions in GtCO 2 equivalent for the year 2030.

scenario "fossilCO2 GtC" "totGhG GtC equ" "totGhG GtCO2 equ"
"peak year 2020 rate 0.3 zeroCO2" 8.05 11.09 40.65
"peak year 2020 rate 0.5 zeroCO2" 6.25 9.29 34.05
"peak year 2020 rate 0.7 zeroCO2" 4.45 7.49 27.45
"peak year 2025 rate 0.3 zeroCO2" 10.5 13.54 49.65
"peak year 2025 rate 0.5 zeroCO2" 9.7 12.74 46.71
"peak year 2025 rate 0.7 zeroCO2" 8.9 11.94 43.78
"peak year 2030 rate 0.5 zeroCO2" 12.66 15.7 57.55
"peak year 2030 rate 0.7 zeroCO2" 12.66 15.7 57.55
"peak year 2035 rate 0.7 zeroCO2" 12.66 15.7 57.55
"peak year 2020 rate 0.3 zeroGHG" 8.05 11.09 40.65
"peak year 2020 rate 0.5 zeroGHG" 6.25 9.29 34.05
"peak year 2020 rate 0.7 zeroGHG" 4.45 7.49 27.45
"peak year 2025 rate 0.3 zeroGHG" 10.5 13.54 49.65
"peak year 2025 rate 0.5 zeroGHG" 9.7 12.74 46.71
"peak year 2025 rate 0.7 zeroGHG" 8.9 11.94 43.78
"peak year 2030 rate 0.5 zeroGHG" 12.66 15.7 57.55
"peak year 2030 rate 0.7 zeroGHG" 12.66 15.7 57.55
"peak year 2035 rate 0.7 zeroGHG" 12.66 15.7 57.55
