# Supplementary material for: Committed sea-level rise under the Paris Agreement and the legacy of delayed mitigation action
Source: Nat Commun. 2018 Feb 20;9:601. doi: 10.1038/s41467-018-02985-8 (PMC5820313; doi:10.1038/s41467-018-02985-8)
Supplement: Supplementary file 5 — Supplementary Data 2 [file 41467_2018_2985_MOESM5_ESM.txt]

# Supplementary Data 2 | Sea-level rise in 2300 for scenarios consistent with current NDCs
# (total GHG emissions above 49 GtCO 2 eq/yr) relative to 2000 in cm.
# This is a subset of Supplementary Data 1.

scenario 5.0 16.66 50.0 83.33 95.0
"peak year 2025 rate 0.3 zeroCO2" 67 97 157 269 458
"peak year 2030 rate 0.5 zeroCO2" 67 96 155 262 451
"peak year 2030 rate 0.7 zeroCO2" 61 90 145 237 407
"peak year 2035 rate 0.7 zeroCO2" 71 101 164 289 481
"peak year 2025 rate 0.3 zeroGHG" 42 72 121 195 291
"peak year 2030 rate 0.5 zeroGHG" 37 69 116 186 274
"peak year 2030 rate 0.7 zeroGHG" 27 61 105 165 233
"peak year 2035 rate 0.7 zeroGHG" 43 73 123 198 296
