# Supplementary material for: Committed sea-level rise under the Paris Agreement and the legacy of delayed mitigation action
Source: Nat Commun. 2018 Feb 20;9:601. doi: 10.1038/s41467-018-02985-8 (PMC5820313; doi:10.1038/s41467-018-02985-8)
Supplement: Supplementary file 6 — Supplementary Data 3 [file 41467_2018_2985_MOESM6_ESM.txt]

# Supplementary Data 3
# Sea-level rise per component for the RCP2.6 scenario in year 2300 relative to 2000 in cm.

component 5.0 16.66 50.0 68.0 83.33 95.0
"Total sea level rise" 47.0 76.0 125.0 157.0 198.0 301.0
"Rate of total sea level rise" 0.04 0.12 0.29 0.37 0.53 0.75
"Thermal expansion" 15.0 20.0 31.0 37.0 45.0 57.0
Glaciers 11.0 13.0 16.0 17.0 19.0 21.0
"Greenland dynamic discharge" 16.0 19.0 30.0 47.0 66.0 92.0
"Greenland surface mass balance" 6.0 9.0 17.0 22.0 29.0 44.0
"Greenland total" 25.0 32.0 49.0 64.0 90.0 133.0
"Antarctica total" -32.0 -4.0 18.0 42.0 70.0 113.0
