# Supplementary material for: Committed sea-level rise under the Paris Agreement and the legacy of delayed mitigation action
Source: Nat Commun. 2018 Feb 20;9:601. doi: 10.1038/s41467-018-02985-8 (PMC5820313; doi:10.1038/s41467-018-02985-8)
Supplement: Supplementary file 7 — Supplementary Data 4 [file 41467_2018_2985_MOESM7_ESM.txt]

# Supplementary Data 4a | Sea-level rise per component in year 2300 relative to 2000 in cm.
# for net-zero CO2 scenarios.

component scenario 5.0 16.66 50.0 83.33 95.0
"Thermal expansion" "peak year 2020 rate 0.3" 17 22 34 49 61
"Thermal expansion" "peak year 2020 rate 0.5" 15 20 31 45 56
"Thermal expansion" "peak year 2020 rate 0.7" 15 19 30 43 54
"Thermal expansion" "peak year 2025 rate 0.3" 19 24 37 54 68
"Thermal expansion" "peak year 2025 rate 0.5" 17 22 34 49 61
"Thermal expansion" "peak year 2025 rate 0.7" 16 21 32 47 59
"Thermal expansion" "peak year 2030 rate 0.5" 18 24 37 53 67
"Thermal expansion" "peak year 2030 rate 0.7" 17 23 35 51 64
"Thermal expansion" "peak year 2035 rate 0.7" 19 25 38 55 69
Glaciers "peak year 2020 rate 0.3" 12 14 17 20 22
Glaciers "peak year 2020 rate 0.5" 11 13 16 19 21
Glaciers "peak year 2020 rate 0.7" 11 13 15 19 21
Glaciers "peak year 2025 rate 0.3" 13 15 18 21 24
Glaciers "peak year 2025 rate 0.5" 12 14 17 20 22
Glaciers "peak year 2025 rate 0.7" 12 13 16 20 22
Glaciers "peak year 2030 rate 0.5" 13 15 18 21 24
Glaciers "peak year 2030 rate 0.7" 12 14 17 21 23
Glaciers "peak year 2035 rate 0.7" 13 15 18 22 24
"Greenland surface mass balance" "peak year 2020 rate 0.3" 7 11 20 34 51
"Greenland surface mass balance" "peak year 2020 rate 0.5" 6 9 17 29 43
"Greenland surface mass balance" "peak year 2020 rate 0.7" 6 9 16 27 40
"Greenland surface mass balance" "peak year 2025 rate 0.3" 9 13 23 41 62
"Greenland surface mass balance" "peak year 2025 rate 0.5" 7 11 20 34 51
"Greenland surface mass balance" "peak year 2025 rate 0.7" 7 10 18 32 47
"Greenland surface mass balance" "peak year 2030 rate 0.5" 9 13 23 40 61
"Greenland surface mass balance" "peak year 2030 rate 0.7" 8 12 21 37 55
"Greenland surface mass balance" "peak year 2035 rate 0.7" 9 14 24 43 65
"Greenland solid ice discharge" "peak year 2020 rate 0.3" 16 19 31 70 97
"Greenland solid ice discharge" "peak year 2020 rate 0.5" 15 18 29 64 88
"Greenland solid ice discharge" "peak year 2020 rate 0.7" 15 18 27 61 84
"Greenland solid ice discharge" "peak year 2025 rate 0.3" 17 21 34 77 107
"Greenland solid ice discharge" "peak year 2025 rate 0.5" 16 19 31 70 97
"Greenland solid ice discharge" "peak year 2025 rate 0.7" 16 19 30 67 93
"Greenland solid ice discharge" "peak year 2030 rate 0.5" 17 20 34 77 106
"Greenland solid ice discharge" "peak year 2030 rate 0.7" 17 20 33 73 101
"Greenland solid ice discharge" "peak year 2035 rate 0.7" 17 21 35 80 110
"Greenland total" "peak year 2020 rate 0.3" 27 35 52 98 145
"Greenland total" "peak year 2020 rate 0.5" 25 32 47 88 129
"Greenland total" "peak year 2020 rate 0.7" 24 30 45 83 122
"Greenland total" "peak year 2025 rate 0.3" 30 39 59 112 165
"Greenland total" "peak year 2025 rate 0.5" 27 35 52 99 145
"Greenland total" "peak year 2025 rate 0.7" 26 33 50 93 137
"Greenland total" "peak year 2030 rate 0.5" 30 38 58 111 163
"Greenland total" "peak year 2030 rate 0.7" 28 36 55 104 153
"Greenland total" "peak year 2035 rate 0.7" 31 40 61 116 171
"Antarctica total" "peak year 2020 rate 0.3" -26 -2 22 76 162
"Antarctica total" "peak year 2020 rate 0.5" -33 -4 16 67 96
"Antarctica total" "peak year 2020 rate 0.7" -36 -5 13 64 87
"Antarctica total" "peak year 2025 rate 0.3" -20 -1 33 98 275
"Antarctica total" "peak year 2025 rate 0.5" -26 -2 22 76 160
"Antarctica total" "peak year 2025 rate 0.7" -29 -3 19 71 114
"Antarctica total" "peak year 2030 rate 0.5" -21 -1 32 94 270
"Antarctica total" "peak year 2030 rate 0.7" -24 -1 27 83 218
"Antarctica total" "peak year 2035 rate 0.7" -19 0 36 106 297

# Supplementary Data 4b | Sea-level rise per component in year 2300 relative to 2000 in cm.
# for net-zero GHG scenarios.

component scenario 5.0 16.66 50.0 83.33 95.0
"Thermal expansion" "peak year 2020 rate 0.3" 12 16 25 38 47
"Thermal expansion" "peak year 2020 rate 0.5" 10 13 21 32 40
"Thermal expansion" "peak year 2020 rate 0.7" 9 12 19 29 37
"Thermal expansion" "peak year 2025 rate 0.3" 14 19 29 43 54
"Thermal expansion" "peak year 2025 rate 0.5" 12 15 25 37 46
"Thermal expansion" "peak year 2025 rate 0.7" 10 14 23 34 43
"Thermal expansion" "peak year 2030 rate 0.5" 14 18 28 42 53
"Thermal expansion" "peak year 2030 rate 0.7" 12 16 26 38 49
"Thermal expansion" "peak year 2035 rate 0.7" 14 19 29 43 55
Glaciers "peak year 2020 rate 0.3" 9 11 13 17 19
Glaciers "peak year 2020 rate 0.5" 8 9 12 15 17
Glaciers "peak year 2020 rate 0.7" 7 8 11 14 16
Glaciers "peak year 2025 rate 0.3" 10 12 15 18 21
Glaciers "peak year 2025 rate 0.5" 9 10 13 16 18
Glaciers "peak year 2025 rate 0.7" 8 10 12 15 17
Glaciers "peak year 2030 rate 0.5" 10 12 15 18 20
Glaciers "peak year 2030 rate 0.7" 9 11 14 17 19
Glaciers "peak year 2035 rate 0.7" 10 12 15 18 21
"Greenland surface mass balance" "peak year 2020 rate 0.3" 4 7 13 21 31
"Greenland surface mass balance" "peak year 2020 rate 0.5" 3 5 10 16 23
"Greenland surface mass balance" "peak year 2020 rate 0.7" 2 4 8 14 20
"Greenland surface mass balance" "peak year 2025 rate 0.3" 6 9 16 27 40
"Greenland surface mass balance" "peak year 2025 rate 0.5" 4 6 12 21 30
"Greenland surface mass balance" "peak year 2025 rate 0.7" 3 5 11 18 26
"Greenland surface mass balance" "peak year 2030 rate 0.5" 5 8 15 26 37
"Greenland surface mass balance" "peak year 2030 rate 0.7" 4 7 13 22 32
"Greenland surface mass balance" "peak year 2035 rate 0.7" 6 9 16 28 40
"Greenland solid ice discharge" "peak year 2020 rate 0.3" 14 17 26 58 81
"Greenland solid ice discharge" "peak year 2020 rate 0.5" 13 15 23 49 69
"Greenland solid ice discharge" "peak year 2020 rate 0.7" 12 15 21 45 64
"Greenland solid ice discharge" "peak year 2025 rate 0.3" 15 19 30 66 93
"Greenland solid ice discharge" "peak year 2025 rate 0.5" 14 17 26 57 79
"Greenland solid ice discharge" "peak year 2025 rate 0.7" 13 16 24 52 73
"Greenland solid ice discharge" "peak year 2030 rate 0.5" 15 18 29 64 90
"Greenland solid ice discharge" "peak year 2030 rate 0.7" 14 17 27 59 83
"Greenland solid ice discharge" "peak year 2035 rate 0.7" 16 19 30 67 94
"Greenland total" "peak year 2020 rate 0.3" 21 27 41 74 109
"Greenland total" "peak year 2020 rate 0.5" 18 23 35 61 90
"Greenland total" "peak year 2020 rate 0.7" 16 22 32 55 82
"Greenland total" "peak year 2025 rate 0.3" 25 32 47 87 129
"Greenland total" "peak year 2025 rate 0.5" 21 27 40 72 106
"Greenland total" "peak year 2025 rate 0.7" 19 25 37 65 97
"Greenland total" "peak year 2030 rate 0.5" 24 31 46 84 124
"Greenland total" "peak year 2030 rate 0.7" 22 28 42 76 112
"Greenland total" "peak year 2035 rate 0.7" 25 32 48 88 130
"Antarctica total" "peak year 2020 rate 0.3" -46 -9 11 63 81
"Antarctica total" "peak year 2020 rate 0.5" -58 -15 6 53 68
"Antarctica total" "peak year 2020 rate 0.7" -64 -18 4 45 65
"Antarctica total" "peak year 2025 rate 0.3" -35 -5 18 70 121
"Antarctica total" "peak year 2025 rate 0.5" -48 -10 10 62 79
"Antarctica total" "peak year 2025 rate 0.7" -54 -13 7 60 71
"Antarctica total" "peak year 2030 rate 0.5" -38 -6 16 68 107
"Antarctica total" "peak year 2030 rate 0.7" -44 -8 12 64 86
"Antarctica total" "peak year 2035 rate 0.7" -35 -5 19 71 126
