# Supplementary material for: Committed sea-level rise under the Paris Agreement and the legacy of delayed mitigation action
Source: Nat Commun. 2018 Feb 20;9:601. doi: 10.1038/s41467-018-02985-8 (PMC5820313; doi:10.1038/s41467-018-02985-8)
Supplement: Supplementary file 8 — Supplementary Data 5 [file 41467_2018_2985_MOESM8_ESM.txt]

# Supplementary Data 5a | Calibrated parameters for Greenland surface mass balance.
# Observations refer to (Broeke et al. 2016; Forsberg, Soerensen, and Simonsen 2017;
# Box and Colgan 2013).

observation "Long-term sensitvity" "Calibrated response time"
broeke16 0.05 201
broeke16 0.07 289
broeke16 0.09 377
broeke16 0.11 465
broeke16 0.13 554
broeke16 0.15 642
broeke16 0.17 730
broeke16 0.19 819
broeke16 0.21 907
forsberg17 0.05 37
forsberg17 0.07 63
forsberg17 0.09 88
forsberg17 0.11 113
forsberg17 0.13 138
forsberg17 0.15 162
forsberg17 0.17 187
forsberg17 0.19 212
forsberg17 0.21 236
box_colgan13 0.05 186
box_colgan13 0.07 277
box_colgan13 0.09 368
box_colgan13 0.11 458
box_colgan13 0.13 549
box_colgan13 0.15 639
box_colgan13 0.17 730
box_colgan13 0.19 820
box_colgan13 0.21 911

# Supplementary Data 5b | Calibrated parameters for Greenland solid ice discharge.
# Observations refer to (Broeke et al. 2016; Forsberg, Soerensen, and Simonsen 2017;
# Box and Colgan 2013).
# See equ. 4 in Mengel et al. (2016) for role of beta and prefactor gamma.

observation "response function exponent (beta)" "prefactor (gamma)"
broeke16 -0.90 9.23e-05
broeke16 -0.85 8.75e-05
broeke16 -0.80 8.29e-05
broeke16 -0.75 7.83e-05
broeke16 -0.70 7.39e-05
broeke16 -0.65 6.96e-05
broeke16 -0.60 6.55e-05
broeke16 -0.55 6.16e-05
broeke16 -0.50 5.79e-05
forsberg17 -0.90 2.22e-04
forsberg17 -0.85 2.06e-04
forsberg17 -0.80 1.90e-04
forsberg17 -0.75 1.76e-04
forsberg17 -0.70 1.62e-04
forsberg17 -0.65 1.49e-04
forsberg17 -0.60 1.37e-04
forsberg17 -0.55 1.26e-04
forsberg17 -0.50 1.15e-04
box_colgan13 -0.90 3.97e-05
box_colgan13 -0.85 3.59e-05
box_colgan13 -0.80 3.24e-05
box_colgan13 -0.75 2.91e-05
box_colgan13 -0.70 2.60e-05
box_colgan13 -0.65 2.31e-05
box_colgan13 -0.60 2.05e-05
box_colgan13 -0.55 1.81e-05
box_colgan13 -0.50 1.60e-05
